# Supplementary material for: Improving Precise Genome Editing Using Donor DNA/gRNA Hybrid Duplex Generated by Complementary Bases
Source: Biomolecules. 2022 Nov 3;12(11):1621. doi: 10.3390/biom12111621 (PMC9687273; doi:10.3390/biom12111621)
Supplement: Supplementary file 1 [file biomolecules-12-01621-s001.zip]

Archive with 3 entries (2 files):
- biomolecules-1944754-supplementary/
- biomolecules-1944754-supplementary/Supplementary Table_Aiba_et_al.xlsx
- biomolecules-1944754-supplementary/Supplementary_Figure_Aiba_et_al.pdf
