# Supplementary material for: Improving Precise Genome Editing Using Donor DNA/gRNA Hybrid Duplex Generated by Complementary Bases
Source: Biomolecules. 2022 Nov 3;12(11):1621. doi: 10.3390/biom12111621 (PMC9687273; doi:10.3390/biom12111621)
Supplement: Supplementary file 1 [file biomolecules-12-01621-s001.zip › biomolecules-1944754-supplementary/Supplementary Table_Aiba_et_al.xlsx]

## Sheet: TableS1-Primer
	Table S1 List of primers used in this study
	Primer	Sequence (5'→3')	Target region or description
	Cas9-F	TAGAACTAGTGGATCATGGACAAGAAGTACTCCATTGGGCT	The primers for amplification of Cas9_NLS
	Cas9-R	GCAGCCCGGGGGATCTCACACCTTCCTCTTCTTC
	p416GPD-F	GATCCACTAGTTCTAGAATCCGTCGAAACTAAGTTCTGG	The primers for amplification of p416GPD
	p416GPD-R	GATCCCCCGGGCTGCAGGAATTC
	gRNA_template_1a	CTAATACGACTCACTATAGGATACGTTCTCTATGGAGGAGTTTTAGAGCTAGAAATAGCA	The primers for preparing conventional gRNA template
	gRNA_template_2b	AAAAGCACCGACTCGGTGCCACTTTTTCAAGTTGATAACGGACTAGCCTTATTTTAACTTGCTATTTCTAGCTCTAAAACTCCTCCATAGAGAACGTATC		The primers for preparing 5′-40b-gRNA template
	gRNA_template_3c	AAAAGCACCGACTCGGTGCC
	gRNA_template_4a	CTAATACGACTCACTATAGCGGGAAAGAGCGCAATGGATACAATTCTTTACTTTTCTCAGATACGTTCTCTATGGAGGAGTTTTAGAGCTAGAA
	gRNA_ template_5a	CTAATACGACTCACTATAGAGAGAACGTATCCTCGCCATTTACTCTCGTCGGGAAAGAGCGCAATGG	The primers for preparing 5′-70b-gRNA-A template
	gRNA_ template_6b	AACTTGCTATTTCTAGCTCTAAAACTCCTCCATAGAGAACGTATCTGAGAAAAGTAAAGAATTGTATCCATTGCGCTCTTTCCCGACGA
	gRNA_ template_7c	AAAAGCACCGACTCGGTGCCACTTTTTCAAGTTGATAACGGACTAGCCTTATTTTAACTTGCTATTTCTAGCTCTAAAACTCCTCCATAG		The primers for preparing 5′-70b-gRNA-B template
	gRNA_ template_8a	CTAATACGACTCACTATAGCGGGAAAGAGCGCAATGGATACAATTCTTTACTTTTCTCATCTTTCAATGGTATTGACCCA
	gRNA_ template_9b	AACTTGCTATTTCTAGCTCTAAAACTCCTCCATAGAGAACGTATCCCACAGACGTGGGTCAATACCATTGAAAGATGAGAAAAGTAAAGA

## Sheet: TableS2-RNA and ssODN
	Table S2 List of RNA and ssODNs used in this study
	Plasmid	Sequence (5'→3')	Description
	gRNA (conventional gRNA)	GAUACGUUCUCUAUGGAGGAGUUUUAGAGCUAGAAAUAGCAAGUUAAAAUAAGGCUAGUCCGUUAUCAACUUGAAAAAGUGGCACCGAGUCGGUGCUUUU	gRNA targeting CAN1 gene
	5′-40b-gRNA	CGGGAAAGAGCGCAAUGGAUACAAUUCUUUACUUUUCUCAGAUACGUUCUCUAUGGAGGAGUUUUAGAGCUAGAAAUAGCAAGUUAAAAUAAGGCUAGUCCGUUAUCAACUUGAAAAAGUGGCACCGAGUCGGUGCUUUU
	5′-70b-gRNA-A	AGAGAACGUAUCCUCGCCAUUUACUCUCGUCGGGAAAGAGCGCAAUGGAUACAAUUCUUUACUUUUCUCAGAUACGUUCUCUAUGGAGGAGUUUUAGAGCUAGAAAUAGCAAGUUAAAAUAAGGCUAGUCCGUUAUCAACUUGAAAAAGUGGCACCGAGUCGGUGCUUUU
	5′-70b-gRNA-B	CGGGAAAGAGCGCAAUGGAUACAAUUCUUUACUUUUCUCAUCUUUCAAUGGUAUUGACCCACGUCUGUGGGAUACGUUCUCUAUGGAGGAGUUUUAGAGCUAGAAAUAGCAAGUUAAAAUAAGGCUAGUCCGUUAUCAACUUGAAAAAGUGGCACCGAGUCGGUGCUUUU
	RNA_60	CGGGAAAGAGCGCAAUGGAUACAAUUCUUUACUUUUCUCAGAUACGUUCUCUAUGGAGGA[AF647]	Labeled with AF647 at the 3′ end for flow cytometry analysis
	donor ssODN (121 bases)	TGAGAAAAGTAAAGAATTGTATCCATTGCGCTCTTTCCCGACGAGAGTAAATGGCGAGGATACGTTCTCTATGGAGGATTAAATAGGTGATGAAGATGAAGGAGAAGTACAGAACGCTGAA	donor DNA
	donor ssODN (151 bases)	CCACAGACGTGGGTCAATACCATTGAAAGATGAGAAAAGTAAAGAATTGTATCCATTGCGCTCTTTCCCGACGAGAGTAAATGGCGAGGATACGTTCTCTATGGAGGATTAAATAGGTGATGAAGATGAAGGAGAAGTACAGAACGCTGAA
	ssODN_60	TGAGAAAAGTAAAGAATTGTATCCATTGCGCTCTTTCCCGACGAGAGTAAATGGCGAGGA[FITC]	Labeled with FITC at the 3′ end for flow cytometry analysis
	ssODN_20	ACGAGAGTAAATGGCGAGGA[FITC]
